# Supplementary material for: Adapting and optimizing GCaMP8f for use in Caenorhabditis elegans
Source: Genetics. 2024 Jul 29;228(2):iyae125. doi: 10.1093/genetics/iyae125 (PMC11457936; doi:10.1093/genetics/iyae125)
Supplement: iyae125_Supplementary_Data [file iyae125_supplementary_data.zip]

Archive with 5 entries (5 files):
- File_S1_GENETICS-2024-307164.dna
- File_S2_GENETICS-2024-307164.dna
- File_S3_GENETICS-2024-307164.dna
- File_S4_GENETICS-2024-307164.dna
- Supplementary_Figures_GENETICS-2024-307164.docx
